# Supplementary material for: Modeling of solid oxide fuel cells and optimal parameter extraction at various operating data using an optimization method
Source: PLoS One. 2026 Jun 2;21(6):e0350332. doi: 10.1371/journal.pone.0350332 (PMC13229311; doi:10.1371/journal.pone.0350332)
Supplement: S1 File — (ZIP) [file pone.0350332.s001.zip]

Archive with 10 entries (8 files):
- Supporting Information files/
- Supporting Information files/data.docx
- Supporting Information files/code/
- Supporting Information files/code/boundaryCheck.m
- Supporting Information files/code/Exploitation.m
- Supporting Information files/code/Exploration.m
- Supporting Information files/code/Get_Functions_details.m
- Supporting Information files/code/main.m
- Supporting Information files/code/Puma.m
- Supporting Information files/code/license.txt
